# Supplementary material for: Genotype of Immunologically Hot or Cold Tumors Determines the Antitumor Immune Response and Efficacy by Fully Virulent Retargeted oHSV
Source: Viruses. 2021 Sep 1;13(9):1747. doi: 10.3390/v13091747 (PMC8473155; doi:10.3390/v13091747)
Supplement: Supplementary file 1 [file viruses-13-01747-s001.zip]

Archive with 1 entries (1 files):
- viruses-1332103-supplementary.xlsx
