# Supplementary material for: Genotype of Immunologically Hot or Cold Tumors Determines the Antitumor Immune Response and Efficacy by Fully Virulent Retargeted oHSV
Source: Viruses. 2021 Sep 1;13(9):1747. doi: 10.3390/v13091747 (PMC8473155; doi:10.3390/v13091747)
Supplement: Supplementary file 1 [file viruses-13-01747-s001.zip › viruses-1332103-supplementary.xlsx]

## Sheet: Foglio1
Table S1: list of genes and Taqman probes employed in the transcriptional analysis
Gene	Probe
Ccl1	Mm00441236_m1
Ccl17	Mm00516136_m1
Ccl2	Mm00441242_m1
Ccl20	Mm01268754_m1
Ccl22	Mm00436439_m1
Ccl28	Mm00445039_m1
Ccl4	Mm00443111_m1
Ccl5	Mm01302427_m1
Ccl7	Mm00443113_m1
Cd19	Mm00515420_m1
Cd209a	Mm00460067_m1
Cd27	Mm01185210_m1
Cd274	Mm03048248_m1
Cd276	Mm00506020_m1
Cd4	Mm00442754_m1
Cd40lg	Mm00441911_m1
Cd68	Mm03047343_m1
Cd70	Mm00441914_m1
Cd8a	Mm01188922_m1
Csf1	Mm00432686_m1
Csf2	Mm01290062_m1
Csf3	Mm00438334_m1
Csf3r	Mm00432735_m1
Ctla4	Mm00486849_m1
Cxcl1	Mm04207460_m1
Cxcl10	Mm00445235_m1
Cxcl11	Mm00444662_m1
Cxcl12	Mm00445553_m1
Cxcl13	Mm00444534_m1
Cxcl2	Mm00436450_m1
Cxcl3	Mm01701838_m1
Cxcl5	Mm00436451_g1
Cxcl9	Mm00434946_m1
Egf	Mm00438696_m1
Egr2	Mm00456650_m1
Erbb2	Mm00658541_m1
Fasl	Mm00438864_m1
Foxp3	Mm00475162_m1
Fpr2	Mm00484464_s1
Gapdh	Mm99999915_g1
Gbp2b	Mm00657086_m1
Gusb	Mm00446953_m1
Gzma	Mm01304452_m1
Gzmb	Mm00442837_m1
H2-Ab1	Mm00439216_m1
H2-D1	Mm00833934_g1
H2-Ea-ps	Mm00772352_m1
H2-K1	Mm01612247_mH
Havcr2	Mm00454540_m1
Hif1a	Mm00468869_m1
Icosl	Mm00497237_m1
Ido1	Mm00492590_m1
Ido2	Mm00524210_m1
Ifna1;Ifna6;Ifna5	Mm03030145_gH
Ifnb1	Mm00439552_s1
Ifng	Mm01168134_m1
Igf1	Mm00439560_m1
Il10	Mm01288386_m1
Il12a	Mm00434169_m1
Il13	Mm00434204_m1
Il15	Mm00434210_m1
Il17a	Mm00439618_m1
Il1a	Mm00439620_m1
Il1b	Mm00434228_m1
Il1r1	Mm00434237_m1
Il2	Mm00434256_m1
Il22	Mm01226722_g1
Il23a	Mm00518984_m1
Il5	Mm00439646_m1
Il6	Mm00446190_m1
Irf1	Mm01288580_m1
Irf9	Mm00492679_m1
Kitl	Mm00442972_m1
Lag3	Mm00493071_m1
Lgals9	Mm00495295_m1
Mb21d1	Mm01147496_m1
Mif	Mm01611157_gH
Ncr1	Mm01337324_g1
Nfkb1	Mm00476361_m1
Nos2	Mm00440502_m1
Pdcd1	Mm01285676_m1
Ptgs2	Mm00478374_m1
Rpl13a	Mm01612987_g1
Spp1	Mm00436767_m1
Stat1	Mm01257286_m1
Tbx21	Mm00450960_m1
Tgfb1	Mm01178820_m1
Tmem173	Mm01158117_m1
Tnf	Mm00443258_m1
Tnfsf10	Mm01283606_m1
Tnfsf18	Mm00839222_m1
Tnfsf4	Mm00437214_m1
Tnfsf9	Mm00437155_m1
Trp53	Mm01731290_g1
Vegfa	Mm00437306_m1
18S	Hs99999901_s1
